# Supplementary material for: Isolation of an ABA Transporter-Like 1 Gene from Arachis hypogaea That Affects ABA Import and Reduces ABA Sensitivity in Arabidopsis
Source: Front Plant Sci. 2017 Jun 30;8:1150. doi: 10.3389/fpls.2017.01150 (PMC5492558; doi:10.3389/fpls.2017.01150)
Supplement: Supplementary file 1 [file Table_1.xls]

## Sheet: Sheet1
Primers for RT-PCR
AhATL1_RT-PCR_5'	5'-GGCAGAGAAGAGAGAGAGAGC-3'
AhATL1_RT-PCR_3'	5'-CCTTGGGCGTGTTAGGAT-3'
AhActin_RT-PCR_5'	5'-GATTGGAATGGAAGCTGCTG-3'
AhActin_RT-PCR_3'	5'-CGGTCAGCAATACCAGGGAA-3'
AtNCED3_RT-PCR_5'	5'-CGGTGGTTTACGACAAGAACAA-3'
AtNCED3_RT-PCR_3'	5'-CTGCTTCGAGGTTGACTTGTTGAT-3'
AtABCG40_RT-PCR_5'	5'-CGCTATGATAGGATTCGAGTGGA-3'
AtABCG40_RT-PCR_3'	5'-GCGGCCGCTTTCGTTTTTGGAAATTGAAACTC-3'
AtABCG25_RT-PCR_5'	5'-CCTCGCTCATTATTATCATCTTC-3'
AtABCG25_RT-PCR_3'	5'-ACTCCGCTTAGTATCGTCCTC-3'
AtRD29A_RT-PCR_5'	5'-AAAGCAATGAGCATGAGCAAG-3'
AtRD29A_RT-PCR_3'	5'-AATCGGAAGACACGACAGGAA-3'
AtActin_RT-PCR_5'	5'- GGTAACATTGTGCTCAGTGGTGG -3'
AtActin_RT-PCR_3'	5'-AACGACCTTAATCTTCATGCTGC -3'
